# Supplementary material for: Towards Non-Invasive Intravital Microscopy: Advantages of Using the Ear Lobe Instead of the Cremaster Muscle
Source: Life (Basel). 2023 Mar 27;13(4):887. doi: 10.3390/life13040887 (PMC10145854; doi:10.3390/life13040887)
Supplement: Supplementary file 1 [file life-13-00887-s001.zip]

Archive with 2 entries (2 files):
- Figure S1 - Cremaster muscle control.avi
- Figure S2 - Ear lobe control.avi
